# Supplementary material for: Decoding Cuproptosis-Sphingolipid-Immune Crosstalk in Atopic Dermatitis: A Multi-Omics Network Analysis
Source: Biomedicines. 2025 May 31;13(6):1349. doi: 10.3390/biomedicines13061349 (PMC12190641; doi:10.3390/biomedicines13061349)
Supplement: Supplementary file 1 [file biomedicines-13-01349-s001.zip]

Archive with 1 entries (1 files):
- biomedicines-3613116-supplementary.pdf
